# Supplementary material for: ABCE1 Regulates RNase L-Induced Autophagy during Viral Infections
Source: Viruses. 2021 Feb 18;13(2):315. doi: 10.3390/v13020315 (PMC7922175; doi:10.3390/v13020315)
Supplement: Supplementary file 1 [file viruses-13-00315-s001.zip]

Archive with 1 entries (1 files):
- viruses-1102581-supplementary.pdf
